# Supplementary material for: Centralized Intake Models and Recommendations for Their Use in Non-Acute Mental Health Services: A Scoping Review
Source: Int J Environ Res Public Health. 2023 May 8;20(9):5747. doi: 10.3390/ijerph20095747 (PMC10177908; doi:10.3390/ijerph20095747)
Supplement: Supplementary file 1 [file ijerph-20-05747-s001.zip]

Archive with 1 entries (1 files):
- ijerph-2318498-supplementary.pdf
